# Supplementary material for: Identification of regulatory cell death-related genes during MASH progression using bioinformatics analysis and machine learning strategies
Source: Front Immunol. 2025 May 8;16:1542524. doi: 10.3389/fimmu.2025.1542524 (PMC12094957; doi:10.3389/fimmu.2025.1542524)
Supplement: Supplementary file 1 [file Table1.xlsx]

## Sheet: PCD genes
alkaliptosis	Description	IKBKB	NFKB1	CA9	CHUK	IKBKG	RELA	NFKB1A
anoikis	Description	ANKRD13C	BCL2	BCL2L1	BMF	BRMS1	CAV1	CHEK2	CRYBA1	DAPK2	E2F1	IKBKG	ITGA5	ITGB1	MAP3K7	MCL1	MYBBP1A	NOTCH1	NTRK2	PDK4	PIK3CA	PTK2	PTRH2	SIK1	SNAI2	SRC	STK11	TFDP1	TLE1	TSC2
apoptosis	Description	ABO	AKT1	AMH	APP	ATM	BCL2	BCL2L1	BID	BMP2	BMPR2	C5	CASP1	CASP3	CASP6	CASP8	CCL27	CDC42	CHUK	COMP	CYCS	FAS	FASLG	FASN	GZMB	HSPB1	IFNG	IKBKG	IL1A	IL1B	IL1R1	IL3RA	KDR	KRAS	KRT18	MAPK1	MAPK14	MAPK3	MAPKAPK2	MYD88	NFKB1	NFKBIA	NGF	NOS3	NTRK1	PARP1	PIK3CA	PIK3CB	PIK3CD
autophagy	Description	ABL1	ABL2	AGER	AKT1	ATM	ATP6V0C	BCL2	BCL2L1	CASP1	CASP3	CRX	CSNK2A2	CTSK	DAPK3	EEF1A2	ERN1	GFAP	HGF	HIF1A	HMGB1	HNRNPC	HSPB1	HTRA2	IFNA1	IFNA2	IFNG	IL6	INS	KAT8	KDR	LAMP3	LEP	MAPK3	MAPK8	MEFV	MET	MTOR	NLRP6	NPC1	PIK3CB	PIKFYVE	PRKAA1	PRKAA2	PRKN	RIMS2	RUBCN	SIRT1	SIRT2
autosis	Description	ABCA1	ABL2	ADAM10	ADAM17	AHI1	AHR	AKR1C1	ANXA1	AP5Z1	APC	APEX2	APOL1	APP	ARIH1	ARPC1B	ATF2	ATF4	ATP12A	ATP1A3	ATP4A	ATR	BCL2	BCL2L1	BCS1L	BDNF	BMP2	BRAF	BRAP	BRD2	BRD4	CADM1	CALD1	CCL2	CCN2	CCR1	CD40	CD47	CDC42	CDK9	CDKN3	CENPJ	CHUK	CKLF	COL4A2	COMT	CPE	CREB1	CSF2
cuproptosis	Description	ABCB6	ANKRD9	APP	ARF1	ATOX1	ATP7A	ATP7B	CCDC22	COX19	MT2A	PRND	PRNP	SCO1	SCO2	SLC31A1	SLC31A2	AOC1	AQP1	AQP2	BACE1	BECN1	CYP1A1	DAXX	HSF1	MAP1LC3A	MT1A	MT1B	MT1DP	MT1E	MT1F	MT1G	MT1H	MT1HL1	MT1M	MT1X	MT3	MT4	NFE2L2	SNCA	COMMD1	CUTC	XIAP	STEAP2	STEAP3	STEAP4	SLC11A2	COX17	CP
disulfidptosis	Description	SLC7A11	NADPH	INF2	CD2AP	PDLIM1	ACTN4	MYH9	MYH10	IQGAP1	FLNA	FLNB	TLN1	MYL6	ACTB	DSTN	CAPZB
entotic_cd	Description	AMPK	ATG5	ATG7	BECN1	CDC42	CDH1	CTNNA1	CYBB	MYH14	PI3KC3	RHOA	RNF146	ROCK	RUBCN	UVRAG
ferroptosis	Description	ACP5	ACSM3	ADM	AHR	ARNT	BRCA2	BRD2	CALR	CDC42	CDV3	CKB	CST7	CTSB	CTSK	CYP1A2	DDIT3	EBP	ELANE	ERAP1	ERN1	GALT	GLB1	GLP1R	HAMP	HK1	HSPD1	IL10RB	INSIG1	ISG15	JUN	LCN2	MAOA	MAPKAPK2	MAX	MCL1	MPO	MS4A1	MT2A	MXD1	MYLIP	NOCT	OSTF1	PDXK	PLEKHM1	PNO1	PPIA	PSPH	PTCRA
immunogenic	Description	ABCB1	ABCC1	ABHD6	ACCS	ACE2	ACP5	ACSS2	ADAM17	ADGRL4	ADIPOQ	ADM	ADSL	AHR	AHSG	AICDA	AKR1C1	AKT1	AKT1S1	ANGPT2	ANGPTL2	ANGPTL4	ANPEP	ANXA1	ANXA13	AOX1	APP	ARIH1	ARNTL	ARPP21	ARSB	ASL	ASPRV1	ASPSCR1	ATP6AP2	ATP6V0C	B3GALNT1	BCAR3	BCL10	BCL2	BCL6	BCR	BCS1L	BID	BLNK	BMP2K	BMPER	BMPR2	BTG3
lysosomal_cd	Description	ACP5	ARSB	ATP6V0C	CD68	CLTA	CTSB	CTSC	CTSF	CTSK	CTSL	GALNS	GLA	GLB1	GUSB	HGS	IGF2R	KIT	LAMP3	LAT	MAP6	MCOLN1	NAPSA	NEU1	NPC1	NPC2	P2RX7	PCSK9	PIK3CD	PIK3CG	PLA2G15	SGSH	SLC11A1	SLC11A2	SLURP1	SMPD1	VPS51	CDX2	CHGA	HSPA8	SH3GL2	HDAC6	CORO1A	VAMP8	ADRB2	RAB7A	RASGRP1	ARRB1	AP1S3
mitotic_cd	Description	AAAS	ABCB1	ABCC2	ABL1	ADAM17	AGFG1	AHI1	AKAP13	AKT1	ANXA1	AOC3	APC	APEX1	APEX2	APP	ASIP	ASXL1	ATF2	ATM	ATR	BCL2	BCL2L1	BID	BMP2	BRCA1	BRCA2	BRD4	BTG3	CADM1	CALD1	CASP3	CCDC88A	CD28	CD2AP	CDC42	CDCA7L	CDK4	CDK7	CDK9	CDKN2A	CDKN3	CENPJ	CEP250	CFD	CFH	CIITA	CIT	CSNK2A1
mpt	Description	ABCB6	ACADM	APP	ATF2	B2M	BCL2	BID	CASP8	CCK	DECR1	EIF2AK1	F3	FLVCR1	FXN	GCLC	GZMB	HAMP	HIF1A	HMOX1	HMOX2	KDR	LCN2	LTF	MAPK8	MT2A	P2RX7	PMAIP1	PRKN	S100A8	S100A9	SLC11A1	SLC11A2	SOD1	SRI	TF	TFDP1	TFRC	TP53	TP63	TSPO	YWHAE	YWHAQ	MYC	SLC39A6	BAX	ATP7A	DCN	MMUT
necroptosis	Description	ACOD1	ADAM17	AGFG1	AKT1	ATF2	BCL2	BID	BRAF	BTK	CAD	CASP3	CASP6	CASP8	CAV1	CHUK	CREB1	CXCL8	CYCS	EGF	EGFR	EPHB2	EZR	FAIM2	FAS	FASLG	FASN	FOS	HSPB1	IKBKG	IL1A	JUN	MAP2K7	MAPK1	MAPK14	MAPK3	MAPK8	MAPKAPK2	MAX	MDM2	MET	NFKB1	NFKB2	NFKBIA	PAK1	PARP1	PIK3CA	PIK3CB	PIK3CD
netotic_cd	Description	ELANE	MMP1	MPO	CAMP	PADI4	EIPA	NCX1	MIA
oxeiptosis	Description	PGAM5	KEAP1	AIFM1	AIRE	NRF2
parthanatos	Description	ABL1	ACKR3	APEX1	ATM	ATR	BCL2	BCL2L1	BID	BRCA1	BRCA2	BRD4	CD74	CDKN2A	CENPJ	CXCL12	EGFR	EPHA2	GIGYF2	GML	HMGA2	HMGB1	HMOX1	HNRNPK	HTRA2	KAT5	KDM1A	MAPK14	MAPKAPK2	MCL1	MDM2	MGMT	MUC1	NBN	NPM1	PARP1	PLK3	PMAIP1	POLD1	PYCARD	S100A9	SIRT1	TFAP4	TFDP1	TFDP2	TNF	TNFRSF1A	TP53	TP63
pyroptosis	Description	ABCC1	ACE	ADSL	AHCY	ANXA1	ARNT	ARPC1B	BCL6	BTG3	CCL28	CCN2	CCR2	CD53	CD69	CD86	CD8A	CXCL2	CXCR4	CYBB	CYCS	DUSP5	EBI3	EGFR	ENTPD1	ERBB2	FGF2	FN1	FOLH1	FOXP3	FRZB	GBP1	GCLC	GOLPH3	HAVCR2	HGF	HK1	HLA.DQA1	HLA.DRB1	HLA.DRB3	HMGB1	HNRNPC	HSPB8	IFNGR2	IGF1	IGFBP3	IL10RB	IL16	IL18
[truncated: 3,401 more columns]
