# Supplementary material for: Identification of regulatory cell death-related genes during MASH progression using bioinformatics analysis and machine learning strategies
Source: Front Immunol. 2025 May 8;16:1542524. doi: 10.3389/fimmu.2025.1542524 (PMC12094957; doi:10.3389/fimmu.2025.1542524)
Supplement: Supplementary file 2 [file Table2.xlsx]

## Sheet: Sheet1
mouse Dkk3-F	GACACTCAGCACAAACTGCG
mouse Dkk3-R	CTCCGTGCTGGTCTCATTGT
mouse Thbs3-F	AGACGACTCCATTCACAATGC
mouse Thbs3-R	CTCGTGGAAACCGCACA
mouse S100a4-F	CTCAGGCAAAGAGGGTGACAAG
mouse S100a4-R	GGCAATGCAGGACAGGAAGAC
mouse Epha3-F	GGGTGGGAAGAGATCAGTGG
mouse Epha3-R	ATGCTGTTACAGTCCCGCAG
mouse Bicc1-F	TCATCGGCAAGGGTGGTAAC
mouse Bicc1-R	GAAGCAGCTCCCGAATCCTT
mouse Aqp1-F	TCAGCATTGGTTCTGCCCTA
mouse Aqp1-R	AGCGATGCTCAAACCAAAGG
mouse efemp1-F	CAGCAGGCTATGAACAGAGTGAG
mouse efemp1-R	GTTCACCTCGCTTCTGATACCC
mouse Col1a2-F	CCTGGTCTTACTGGGAACTTTGC
mouse Col1a2-R	CTGTGGTCCAACGACTCCTCTC
mouse Cd24a-F	TGCTTCTGGCACTGCTCCTAC
mouse Cd24a-R	TGGTGGTAGCGTTACTTGGATTT
mouse Mgp-F	GGCAACCCTGTGCTACGAAT
mouse Mgp-R	GTAGTCATCGCAGGCCTCTC
mouse Tagln-F	TGAAGAATGGTGTGATTCTGAGC
mouse Tagln-R	CTCTTATGCTCCTGGGCTTTCT
mouse GAPDH-F	CCTCGTCCCGTAGACAAAATG
mouse GAPDH-R	TGAGGTCAATGAAGGGGTCGT
